# Supplementary material for: Chelation of Mitochondrial Iron as an Antiparasitic Strategy
Source: ACS Infect Dis. 2024 Jan 30;10(2):676–87. doi: 10.1021/acsinfecdis.3c00529 (PMC10862539; doi:10.1021/acsinfecdis.3c00529)
Supplement: Supplementary file 1 — id3c00529_si_001.xlsx [file id3c00529_si_001.xlsx]

## Sheet: Sheet1
Supplementary Table 2
Organism	Strain	Cultivation medium and conditions	Inoculated concentration (cells/ml)	Cultivation time (h)	Assay
Human fibroblast BJ1	BJ1	DMEM high glucose with 10% FBS (Gibco), penicillin (100 U/ml) and streptomycin (100 μg/ml) (Sigma-Aldrich), 5% CO2, 37°C	50000	48	CellTiter-Glo 2.0 (Promega), BioTek Synergy H1 Hybrid Multi-mode reader (Agilent)
T. brucei 427 (BSF)	Lister 427	HMI-9, 5% CO2, 37°C	300000	72	Resazurine, BioTek Synergy H1 Hybrid Multi-mode reader (Agilent)
T. brucei STIB (BSF)	STIB	HMI-9, 5% CO2, 37°C	300000	72	Resazurine, BioTek Synergy H1 Hybrid Multi-mode reader (Agilent)
T. gambiense (BSF)	LiTat 1.1	HMI-9, 5% CO2, 37°C	300000	72	Resazurine, BioTek Synergy H1 Hybrid Multi-mode reader (Agilent)
L. mexicana (amastigote)	M379 GFP (kindly provided by Petr Volf (Charles University)	44 g/l Grace insect medium without NaHCO3 (Merck), 0,35 g/l NaHCO3, 20% FBS (Gibco), pH 5.4, 33°C	1000000	120	Flow cytometry, Guava EasyCyte 8HT flow cytometer (Luminex)
L. major (promastigote)	LV561	Medium 199 (Sigma-Aldrich), 10% FBS (Thermo Fisher Scientific), 1% BME vitamins (Sigma-Aldrich), 2% sterile human urine, 250 μg/ml amikacin (Amikin, Medopharm), 23°C	2000000	120	Flow cytometry, Guava EasyCyte 8HT flow cytometer (Luminex)
Mouse Macrophage cell line	J774	Complete RPMI-1640 medium, 10% FBS, 50 units/mL penicillin, 50 µg/mL streptomycin, 2 mM L-glutamine, 0.05 mM 2-mercapto-ethanol (all from Sigma-Aldrich); 5% CO2, 37°C	n/a	n/a	Intracellular Leishmania mexicana drug sensitivity assay - Flow cytometry, Guava EasyCyte 8HT flow cytometer (Luminex)
B. divergens	2210A G2	Bovine erythrocyte suspension obtained from a parasite-free cow (culture tested), in RPMI 1640 medium (Lonza) supplemented with 50 μg/ml gentamicin, 0.25 μg/ml amphotericin B and 20% FBS (Lonza), humidified 6% CO2 atmosphere, 37 °C [42]	2% parasitemia in RBC	48	Parasite cultures (2% parasitemia in RBC) after incubation were harvested by centrifugation (600xg/3min), followed by washing with 1xPBS and fixation in a solution of 4% paraformaldehyde and 0.025% glutaraldehyde, subsequently washed with PBS and stained with 2mM Ethidium Homodimer III (Biotium) for further quantification using the FACS CantoII flow cytometer (BD Biosciences) [44]
C. albicans	SC5314	RPMI 1640 without bicarbonate (Sigma-Aldrich), 35°C	500 [41]	48	Optical density OD600, I-Mark microplate reader (Bio-Rad)
C. neoformans	H99	RPMI 1640 without bicarbonate (Sigma-Aldrich), 35°C	500 [41]	72	Optical density OD600, I-Mark microplate reader (Bio-Rad)
G. intestinalis	WB	TYI-S-33, anaerobic, 37°C	60000	24	Flow cytometry, cells detached for 20 min on ice and fixated by paraformaldehyde, Guava EasyCyte 8HT flow cytometer (Luminex)
N. fowleri	HB-1	2% Bacto-Casitone (Difco) supplemented with 10% FBS (Gibco), penicillin (100 U/ml) and streptomycin (100 μg/ml) (Sigma-Aldrich), 37°C	5000	72	Flow cytometry, cells detached for 20 min on ice and fixated by paraformaldehyde, Guava EasyCyte 8HT flow cytometer (Luminex)
A. castellanii	ATCC-30010	ATCC medium 712: PYG with additives, 27°C	10000	96	Flow cytometry, cells detached for 20 min on ice and fixated by paraformaldehyde, Guava EasyCyte 8HT flow cytometer (Luminex)
P. falciparum	3D7 (kindly shared by Michael Lanzer (Heidelberg University Hospital))	human O+ erythrocytes with 4% haematocrit under 3 % CO2, 5 % O2 and 92% N2. Culture medium (RPMI 1640, GlutaMAXTM, with NaHCO3, GibcoTM, Thermo Fisher Scientific) was supplemented with 0,5 % AlbuMAXTM (GibcoTM, Thermo Fisher Scientific), 0,2 mM hypoxanthine (Sigma-Aldrich, Merck), 25 mM HEPES (Carl Roth) and 12,5 µg/ml gentamycin (Carl Roth). Parasites were synchronized using 5% sorbitol (Sigma-A…	~0.2% parasitemia in 2% hematocrit	48	Parasite cultures ( ~0.2% parasitemia in 2% hematocrit) after incubation were lysed with 20 μL of 6× SYBR green I lysis buffer (0.16% saponin; 20 mM Tris-HCl, 5 mM EDTA, 1.6% Triton X-100, pH 7.4), supplemented with 1:1000 SYBR green I (from 10000× stock, Thermo Fisher), final parasitemia assessed on Infinite M200 Pro Multimode Microplate Reader (Tecan) [43]
